# Supplementary material for: Predicting Serum Levels of Lithium-Treated Patients: A Supervised Machine Learning Approach
Source: Biomedicines. 2021 Oct 28;9(11):1558. doi: 10.3390/biomedicines9111558 (PMC8615637; doi:10.3390/biomedicines9111558)
Supplement: Supplementary file 1 [file biomedicines-09-01558-s001.zip]

Archive with 1 entries (1 files):
- biomedicines-1417383-supplementary.pdf
